# Supplementary material for: Total plasma N-glycomic patterns of COVID-19 disease
Source: Glycoconj J. 2026 Jan 20;43(1):9. doi: 10.1007/s10719-025-10201-1 (PMC12819545; doi:10.1007/s10719-025-10201-1)
Supplement: Supplementary file 13 — (XLSX 63.8 KB) [file 10719_2025_10201_MOESM13_ESM.xlsx]

## Sheet: 1. Standards Summary
Cohort	Discovery	Discovery	Discovery	Discovery	Discovery	Discovery	Discovery	Discovery	Discovery	Discovery	Discovery	Discovery	Arden Biobank	Arden Biobank	Replication	Replication	Replication	Replication
Plate	1	1	1	2	2	2	3	3	3	4	4	4	1	2	1	1	1	1
Peak	Sample 1	Sample 2	Sample 3	Sample 1	Sample 2	Sample 3	Sample 1	Sample 2	Sample 3	Sample 1	Sample 2	Sample 3	Sample 1	Sample 2	Sample 1	Sample 2	Sample 3	Sample 4	Average	STD
1	0.000927697	0.000791057	0.00108478	0.000473128	0.000421134	0.000410732	0.000493111	0.000493832	0.000501245	0.000516844	0.0004148	0.000420259	0.000382379	0.0015103	0.000563233	0.000564017	0.000369896	0.00055999	0.000605468	0.000297186
2	0.00118055	0.00114444	0.00121275	0.00108242	0.000952755	0.00112599	0.00117645	0.00104079	0.00107028	0.000997191	0.00109033	0.00107825	0.0012343	0.00160663	0.00136131	0.00140939	0.00120644	0.00103685	0.00116706	0.000160568
3	0.0259157	0.0276229	0.0266525	0.0266998	0.0264163	0.0286318	0.0292503	0.0286926	0.0292339	0.0236681	0.0283458	0.026456	0.0307094	0.0305327	0.0300245	0.0305946	0.0300998	0.0273838	0.0281628	0.00194984
4	0.00201713	0.00150017	0.00233337	0.000843777	0.000923126	0.000650005	0.000902741	0.000967567	0.000929793	0.000973091	0.000782812	0.000770356	0.000526265	0.00268336	0.000315028	0.000447977	0.000288958	0.000499294	0.00101971	0.000682247
5	0.00920429	0.00840847	0.00927852	0.00799714	0.00783434	0.00752815	0.00697626	0.0074697	0.00730739	0.00836057	0.00776626	0.00781596	0.00713058	0.00886765	0.00697297	0.00735496	0.00696561	0.00711618	0.0077975	0.000752326
6	0.00541236	0.00570929	0.00565862	0.0056266	0.00561167	0.00599287	0.00661972	0.00647669	0.00662078	0.00533656	0.00629084	0.00588843	0.00646324	0.00727239	0.00622469	0.00635617	0.00612417	0.00565256	0.00607431	0.000509795
7	0.0023207	0.0021455	0.00240166	0.00191904	0.00185744	0.00200502	0.0017549	0.00165516	0.00164663	0.00149113	0.00151711	0.00149159	0.00210049	0.00298905	0.0022236	0.00206594	0.0021075	0.00188217	0.00197637	0.000377669
8	0.000898942	0.000706047	0.000878474	0.000646518	0.000635674	0.00079013	0.000827657	0.000705665	0.000642527	0.000740319	0.000790564	0.000834486	0.000717088	0.00111671	0.000927747	0.000889988	0.000921151	0.000730617	0.000800017	0.000125046
9	0.00179556	0.00163935	0.00175606	0.00155933	0.00155496	0.001579	0.00159055	0.00160458	0.00155212	0.00173925	0.0016269	0.00167745	0.00150856	0.0017697	0.00169206	0.00165704	0.00174104	0.00151518	0.00164215	9.10006e-05
10	0.0233343	0.0244643	0.0239274	0.0238072	0.0229579	0.0254163	0.0258872	0.0254132	0.0260333	0.0216866	0.0251721	0.0237725	0.0267276	0.0265176	0.0262394	0.0265606	0.0264916	0.0241949	0.0249224	0.00146614
11	0.0094276	0.0102809	0.0099227	0.0102143	0.00972583	0.0109812	0.0114156	0.0111391	0.0114287	0.00838492	0.0106109	0.00983647	0.0117218	0.0111908	0.0117176	0.0116388	0.0116103	0.0104044	0.0106473	0.000941835
12	0.011208	0.0108641	0.0117334	0.00976298	0.00979285	0.00990676	0.00978664	0.00972884	0.00988912	0.00940191	0.00977538	0.00952911	0.0104446	0.0131963	0.0100713	0.010225	0.0105652	0.0094412	0.0102957	0.000958146
13	0.0147925	0.014187	0.0150563	0.0127316	0.0126782	0.0125644	0.011969	0.0127193	0.0124849	0.013084	0.012273	0.0124616	0.0127517	0.015478	0.0129595	0.0128552	0.013106	0.0133256	0.0131932	0.00100348
14	0.00510158	0.00449023	0.00467627	0.00403198	0.00436686	0.00477007	0.00323132	0.00284995	0.00274836	0.00446118	0.00510448	0.00508847	0.00460477	0.00577291	0.00581226	0.00571676	0.00528955	0.004912	0.00461272	0.000914416
15	0.00400465	0.00335044	0.00421793	0.00221853	0.00230591	0.00196383	0.00209802	0.00224205	0.00202949	0.00291735	0.00232796	0.00221448	0.00200621	0.00470623	0.00194859	0.00214954	0.00216212	0.0021563	0.0026122	0.000861652
16	0.00526908	0.00458662	0.00537197	0.00320357	0.00340907	0.00286159	0.00327266	0.00286149	0.00283741	0.00336735	0.00266344	0.00280119	0.00560289	0.00654554	0.00468445	0.00457086	0.00449307	0.00436578	0.00404267	0.0011658
17	0.0163226	0.0168507	0.0164243	0.0164796	0.0157506	0.0175969	0.0173705	0.0171065	0.0174623	0.0148833	0.0175238	0.0164562	0.0161196	0.0191135	0.0166297	0.0172267	0.0168135	0.0152855	0.0167453	0.000959507
18	0.00439821	0.00423475	0.00420021	0.00381849	0.00379281	0.00408568	0.00369858	0.0037999	0.00371597	0.0040775	0.00405808	0.00396621	0.00416604	0.00452793	0.00385324	0.00406653	0.00383992	0.00350222	0.00398901	0.000261505
19	0.00614019	0.00600924	0.00611297	0.00571173	0.00590799	0.00613186	0.00546541	0.00571198	0.00566328	0.00643011	0.00642617	0.00653329	0.0058773	0.00656925	0.00499007	0.00506982	0.00498192	0.0049473	0.00581555	0.000544013
20	0.00674964	0.00661452	0.0067182	0.00581381	0.00572627	0.00587562	0.00531834	0.00531395	0.00545681	0.00484971	0.0051241	0.00499234	0.00633552	0.00680998	0.00613057	0.00620675	0.00596701	0.00583473	0.00587988	0.000619
21a	0.00286337	0.00268911	0.00303859	0.00244969	0.00240444	0.0025543	0.00116402	0.00119894	0.00121462	0.00131163	0.00121584	0.00127952	0.00231318	0.0024813	0.00322994	0.00309866	0.00298503	0.00289496	0.00224373	0.000777958
21b	0.000742531	0.000693508	0.000816312	0.00104555	0.000941597	0.00073356	0.00252374	0.00246067	0.00225288	0.00268873	0.00244638	0.00232472	0.00070049	0.000790698	0.00105393	0.000931887	0.000866304	0.000555499	0.00136494	0.000802695
22	0.0897179	0.0840639	0.0850758	0.0817701	0.0872259	0.0883518	0.0863676	0.0691291	0.0668481	0.0923986	0.094982	0.0956129	0.0847212	0.0898903	0.0928882	0.0933805	0.0893377	0.0869684	0.0865961	0.00779633
23a	0.00994206	0.00986675	0.00712164	0.00730496	0.00716132	0.00691039	0.00240795	0.0034483	0.00172411	0.00487838	0.00363964	0.00232881	0.00746353	0.00780235	0.00790061	0.0097267	0.010409	0.00808653	0.00656239	0.0028141
23b							0.00504259	0.00564971	0.00535944	0.00629158	0.00584974	0.00565201							0.00564085	0.000425301
24	0.0315062	0.0312485	0.0299059	0.0293088	0.0289202	0.0296278	0.0284484	0.0295964	0.0283475	0.0306073	0.0296785	0.0282438	0.0300055	0.0303886	0.0305735	0.0315868	0.0310619	0.0293504	0.0299114	0.00105392
25a	0.00286734	0.00298751	0.00282186	0.0197977	0.01897	0.0191088	0.0146003	0.0151963	0.0146109	0.0148733	0.0137862	0.013607	0.00343373	0.00298556	0.00236404	0.00216469	0.00239763	0.00270063	0.00940408	0.00706368
25b	0.0188861	0.0192713	0.0193932										0.0192797	0.0191653	0.018512	0.0196573	0.0193866	0.0186587	0.0191345	0.000374188
26	0.0272378	0.0272108	0.0275383	0.0294504	0.0292739	0.0289994	0.034556	0.0356803	0.0357159	0.0367739	0.0352876	0.0357403	0.0254611	0.0262158	0.0251804	0.0250259	0.0255726	0.0261655	0.0298381	0.00442264
27	0.00382824	0.00377659	0.00351694	0.00250067	0.00245765	0.00238972	0.00237093	0.00237648	0.00196735	0.00250267	0.00211188	0.00207436	0.00299356	0.0032863	0.00483855	0.00468914	0.00465516	0.00430366	0.00314666	0.000987671
28	0.00225304	0.00198595	0.00250521	0.00152111	0.00147049	0.00148112	0.00106531	0.00100588	0.00107036	0.00107922	0.00109156	0.00116121	0.00135603	0.00289785	0.00134154	0.00137095	0.00143911	0.00138105	0.0015265	0.000537609
29	0.00325575	0.00336475	0.00351898	0.00313586	0.00320772	0.00315305	0.00302167	0.00307046	0.0033239	0.00334232	0.00323628	0.00342896	0.00368507	0.00421356	0.00340696	0.00331355	0.00343284	0.00352659	0.00336879	0.000270368
30	0.377725	0.381639	0.379104	0.394013	0.387372	0.387386	0.3907	0.392527	0.395402	0.389967	0.382071	0.386081	0.379539	0.361458	0.379945	0.376194	0.379947	0.390764	0.383991	0.00822786
31	0.0128714	0.0129913	0.0125109	0.0132048	0.0124581	0.0124239	0.00960798	0.0113814	0.0100886	0.00593945	0.00590037	0.00584789	0.0156579	0.0133942	0.0118953	0.0123013	0.0131815	0.013647	0.0114057	0.00285496
32	0.00382175	0.0036974	0.00411732	0.00326131	0.00372508	0.00348132	0.0106449	0.0109583	0.0107501	0.0104342	0.0103245	0.0105122	0.0036014	0.00406514	0.00212478	0.00215064	0.00202013	0.00219211	0.00566014	0.00365939
33	0.036726	0.0375437	0.0374962	0.0388557	0.0402954	0.0375196	0.0432723	0.0452367	0.0461191	0.0428201	0.0407901	0.041374	0.0389756	0.0373794	0.037362	0.0373229	0.0380362	0.0394103	0.0398075	0.00289207
34	0.015906	0.0164555	0.0164581	0.0167084	0.016448	0.0163283	0.0187325	0.0198994	0.0200298	0.0179385	0.0171314	0.0173496	0.0175208	0.016613	0.0167435	0.0165919	0.0165442	0.0172717	0.0172595	0.00118716
35	0.0102483	0.00952948	0.0100485	0.00942611	0.00969364	0.010108	0.007806	0.00777308	0.00775996	0.00971717	0.0104036	0.0106435	0.00951612	0.010271	0.0106441	0.0100346	0.00990419	0.00974864	0.00962644	0.000922017
36	0.0031677	0.00300506	0.00337247	0.00239417	0.00246592	0.00241562	0.00169554	0.00164826	0.00185841	0.00161668	0.00165917	0.00178583	0.00281386	0.00356906	0.00324816	0.00287323	0.00282515	0.00300387	0.00252323	0.000666574
37	0.00199411	0.00198254	0.00182428	0.00205305	0.00209155	0.00208404	0.00173605	0.00203065	0.00177672	0.0021736	0.00200965	0.00195096	0.00138437	0.00189257	0.00144743	0.00153277	0.00173341	0.00131259	0.00183391	0.000261646
38	0.0106685	0.0100517	0.0100946	0.0100241	0.0101425	0.0106153	0.00701793	0.00726148	0.00682716	0.00921249	0.00977738	0.00976637	0.00961939	0.010234	0.0106107	0.0103798	0.010411	0.00977699	0.00958285	0.00123299
39a	0.00571383	0.00515227	0.00526651	0.00460965	0.00492224	0.00521814	0.0090549	0.00926598	0.00924963	0.0105806	0.0109357	0.0111599	0.0058191	0.00596783	0.00634455	0.00626467	0.00620914	0.00589216	0.00709038	0.00225504
39b	0.00546972	0.00556827	0.00557158	0.00564823	0.00566173	0.00561701							0.00510104	0.00526147	0.00484668	0.0048717	0.00520191	0.00497677	0.00531634	0.000311601
40	0.00170695	0.00178431	0.00168807	0.00215162	0.00230177	0.00225274	0.00255549	0.00268576	0.00262292	0.00273143	0.00275489	0.00280908	0.00163244	0.00143934	0.00154226	0.00149375	0.00144515	0.00152734	0.00206252	0.000526371
41	0.000280905	0.000321531	0.000346838	0.000263963	0.00031819	0.000347445	0.000426008	0.000357687	0.000450715	0.000385732	0.000347914	0.000525954	0.000327107	0.000281461	0.00658292	0.00658566	0.00623213	0.00618207	0.00169801	0.00258621
42	0.0489396	0.0495817	0.0496165	0.0526363	0.0515702	0.0512142	0.0502145	0.0519039	0.0530232	0.0501819	0.0498679	0.0506472	0.0508251	0.0467396	0.041458	0.0403856	0.0416523	0.0437176	0.0485653	0.00401785
43	0.0071361	0.00726887	0.00725853	0.00767385	0.00808835	0.00762818	0.00672755	0.00696211	0.00701603	0.00621105	0.00628743	0.00654243	0.00749746	0.00705086	0.00787789	0.00777623	0.00771283	0.00802855	0.00726357	0.000571129
44	0.00360757	0.00370717	0.00361647	0.00379774	0.00419076	0.00371815	0.00383038	0.00420904	0.00430894	0.00367292	0.00381494	0.00389452	0.00387458	0.00386212	0.00354357	0.00372093	0.00329637	0.00381957	0.00380476	0.00024571
45	0.0237032	0.0241732	0.0238802	0.0244167	0.0238102	0.0236518	0.0239804	0.024997	0.0253991	0.0238281	0.0237076	0.0241506	0.0239481	0.02275	0.0232906	0.0231575	0.0228329	0.0241207	0.0238777	0.000661474
46	0.0378659	0.0384568	0.0380957	0.0412235	0.0413236	0.0396121	0.0380015	0.0397671	0.0404421	0.0370139	0.0367936	0.0373343	0.0393488	0.0356687	0.0385081	0.0379605	0.039023	0.0406594	0.0387277	0.00157797
47	0.00837843	0.00846764	0.00857432	0.00875655	0.00944511	0.00857641	0.00826212	0.00869343	0.00873823	0.00819204	0.00841706	0.00826765	0.00809051	0.00812825	0.00863664	0.00865006	0.00892761	0.00886269	0.00855915	0.000333536
48	0.00304371	0.00316	0.00320693	0.00304022	0.00347071	0.00290356	0.00332003	0.00346895	0.00353061	0.00299873	0.00299713	0.00299358	0.00281116	0.00300949	0.00297282	0.0030847	0.00309013	0.00309472	0.00312207	0.000202819
49	0.000973248	0.00103413	0.00107098	0.00109583	0.0012534	0.00115122	0.000771441	0.00081748	0.000861781	0.000671594	0.000758752	0.000688348	0.00139014	0.00137668	0.00109305	0.00118566	0.00113896	0.00110535	0.00102434	0.000220693
50	0.00286127	0.00286786	0.00281502	0.00234378	0.00250589	0.00239337	0.00238102	0.00238468	0.00246565	0.00252673	0.00264263	0.00261853	0.00267123	0.00271864	0.00309786	0.00333979	0.00294962	0.00285612	0.00269109	0.00027398
51	0.00233182	0.00245076	0.00253602	0.00223891	0.00248734	0.00224034	0.00195411	0.00200003	0.00204527	0.00210527	0.00218836	0.00217097	0.00239452	0.0025266	0.00244365	0.00250935	0.00245693	0.00245164	0.00230733	0.000193234
52	0.00411326	0.0043883	0.00440877	0.00465826	0.00502614	0.00469425	0.00434708	0.0043812	0.00452939	0.00408938	0.00413666	0.00410596	0.00473731	0.00440087	0.00445369	0.00446322	0.00452564	0.0044684	0.00444043	0.000243946
53	0.000451642	0.000519893	0.000525019	0.000409506	0.000484769	0.000480692	0.000488302	0.000449657	0.000412724	0.000210282	0.000207258	0.000210312	0.000402155	0.000491563	0.00047215	0.000657632	0.000445179	0.000403987	0.00042904	0.000117035
54	0.00163536	0.00169281	0.00165062	0.00167586	0.00179044	0.00172698	0.00148501	0.00149652	0.00153018	0.00128506	0.00132052	0.00136506	0.00198739	0.00197673	0.00199887	0.0021228	0.00196568	0.0018619	0.00169821	0.000252631
55	0.00466171	0.00488263	0.0049071	0.00517819	0.00554931	0.00511177	0.00509094	0.00509003	0.00525693	0.00477606	0.00495667	0.00498601	0.00456457	0.00410531	0.00458728	0.00451269	0.00464636	0.00460665	0.00485946	0.000337775
56	0.00283861	0.00306881	0.0030503	0.00319367	0.00340194	0.00316925	0.00296082	0.00297492	0.0030927	0.00269272	0.00269238	0.00277249	0.00342089	0.00298542	0.00324221	0.0032531	0.00327237	0.00336201	0.00308026	0.000230342
57	0.000619502	0.000686168	0.000813918	0.000659517	0.000704066	0.000655993	0.000911413	0.000979993	0.000906236	0.000752264	0.000741175	0.000796305	0.000807663	0.000756864	0.000807715	0.000922985	0.000842092	0.000773049	0.000785384	0.000100883
58	0.00066312	0.000682399	0.000739753	0.00105587	0.00118236	0.00106773	0.00113172	0.00127334	0.00117988	0.00135697	0.00146362	0.00142179	0.00116456	0.000856852	0.00125892	0.00132178	0.00112488	0.00104465	0.00111057	0.00024052
59	0.00473074	0.00483857	0.00477231	0.00436048	0.0047542	0.00413888	0.00411599	0.00416693	0.00431769	0.00381601	0.00378781	0.00380358	0.00400446	0.00426446	0.00410756	0.0040807	0.0041454	0.00422879	0.00424636	0.000332584
60	0.00151955	0.00149133	0.00151072	0.00167993	0.001764	0.00167934	0.00175482	0.00178871	0.00181816	0.00178687	0.00170726	0.00166012	0.001441	0.00151421	0.00166561	0.00157761	0.00144462	0.0013987	0.00162236	0.000136372
61	0.00181377	0.00188561	0.00190357	0.00202764	0.00222379	0.00195045	0.00204821	0.0020419	0.00215968	0.00207637	0.00206059	0.00207612	0.00211188	0.00168728	0.00193593	0.00182367	0.00179201	0.0018806	0.00197217	0.000142318
62	0.00228977	0.00221451	0.00227663	0.00233762	0.00242241	0.0022602	0.00229924	0.00232214	0.00234142	0.00212446	0.0023344	0.00214918	0.00245515	0.00240904	0.00257871	0.0023234	0.00233554	0.00221056	0.0023158	0.000108967

## Sheet: 2. Standards Analytics
				Peak
	Cohort	Data Type		1	2	3	4	5	6	7	8	9	10	11	12	13	14	15	16	17	18	19	20	21a	21b	22	23a	23b	24	25a	25b	26	27	28	29	30	31	32	33	34	35	36	37	38	39a	39b	40	41	42
	Discovery	Retention Time	Mean	17.735	18.2925	20.0075	20.6225	21.205	21.48	21.69	22.12	22.8575	23.2425	23.715	24.26	24.75	25.29	26	26.415	26.7325	27.3125	27.5825	27.825	28.1	28.3775	29.15	30.005	29.97	30.4675	31.0925	31.41	31.4325	31.765	32.01	32.44	32.7825	33.195	33.53	33.855	34.2425	34.745	35.0975	35.4875	35.955	36.46	36.815	36.95	37.33	37.7225
			STD	0.110303	0.118708	0.115289	0.177834	0.0903696	0.113431	0.10924	0.113431	0.110868	0.115	0.110905	0.123558	0.0844591	0.100995	0.0993311	0.178232	0.105633	0.113541	0.153704	0.178232	0.156418	0.220813	0.161038	0.26839	0.0424264	0.183371	0.137689		0.222017	0.151987	0.151658	0.228473	0.222467	0.223383	0.230507	0.210476	0.219754	0.210476	0.21945	0.209503	0.223383	0.167531	0.0777817	0.268452	0.260512	0.261964
			CV	0.00621949	0.00648945	0.00576231	0.00862331	0.00426171	0.00528079	0.00503641	0.005128	0.00485039	0.00494783	0.00467659	0.00509309	0.00341249	0.00399348	0.00382043	0.00674738	0.00395148	0.00415712	0.00557253	0.00640546	0.00556649	0.00778127	0.00552447	0.00894485		0.00601858	0.00442838		0.0070633	0.00478473	0.00473782	0.00704295	0.00678616	0.00672942	0.00687464	0.00621697	0.00641757	0.00605772	0.00625258	0.00590358	0.00621285	0.00459493		0.00726529	0.00697863	0.0069445
		Relative Area	Mean	0.000579051	0.00109602	0.0272988	0.00113283	0.00799559	0.00593704	0.00185049	0.000758084	0.00163959	0.0243227	0.0102807	0.0101149	0.0130835	0.0042434	0.00265755	0.00354212	0.0166856	0.0039872	0.00602035	0.00571278	0.00194867	0.00163918	0.0851287	0.00556119	0.00564085	0.0296199	0.0127689	0.0191835	0.0319554	0.00265612	0.00147421	0.00325497	0.386999	0.0104355	0.00714403	0.0406707	0.0174488	0.00942978	0.00225707	0.0019756	0.00928828	0.00759411	0.00558942	0.00233709	0.000364407	0.0507831
			STD	0.000226337	7.6883e-05	0.00164688	0.000532555	0.000708976	0.000459538	0.00031601	9.22694e-05	8.41933e-05	0.00131474	0.000899587	0.000733674	0.00101645	0.000854202	0.000785078	0.000972401	0.000810587	0.000225045	0.000339735	0.000669236	0.000769037	0.00085767	0.00904446	0.00288135	0.000425301	0.00107631	0.00632108	0.000264675	0.00393015	0.000660369	0.000512012	0.000147722	0.00584135	0.00295442	0.00362255	0.00317964	0.00140839	0.00105598	0.000643496	0.000133291	0.00141302	0.00264707	7.0059e-05	0.000423238	7.36979e-05	0.00128832
			CV	0.390876	0.0701477	0.0603279	0.470111	0.0886709	0.0774019	0.170771	0.121714	0.0513501	0.0540539	0.0875027	0.0725338	0.0776894	0.201302	0.295414	0.274525	0.04858	0.0564419	0.0564311	0.117147	0.394647	0.523231	0.106245	0.518116		0.0363375	0.495036		0.122989	0.248622	0.347314	0.0453833	0.015094	0.283112	0.507073	0.07818	0.0807156	0.111984	0.285102	0.0674687	0.15213	0.348569		0.181097	0.202241	0.025369
	Arden Biobank	Retention Time	Mean	17.5	18.1	19.81	20.56	21.01	21.29	21.52	21.94	22.69	23.08	23.57	24.11	24.59	25.16	25.88	26.34	26.61	27.17	27.56	27.8	28.01	28.4	29.09	30.08		30.44	30.99	31.2	31.465	31.71	31.96	32.48	32.8	33.175	33.54	33.88	34.3	34.745	35.105	35.49	35.955	36.41	36.67	37.04	37.32	37.735
			STD	0	0	0	0	0	0	0	0	0	0	0	0	0	0	0	0.0707107	0	0	0	0	0	0	0	0		0	0.0141421	0	0.00707107	0	0.0141421	0.0141421	0.0141421	0.0494975	0	0	0.0141421	0.00707107	0.00707107	0	0.0212132	0.0141421	0.0282843	0.0282843	0.0424264	0.0353553
			CV	0	0	0	0	0	0	0	0	0	0	0	0	0	0	0	0.00268454	0	0	0	0	0	0	0	0		0	0.000456345	0	0.000224728	0	0.000442495	0.000435411	0.000431163	0.00149201	0	0	0.000412307	0.000203513	0.000201426	0	0.000589993	0.000388414	0.000771319	0.000763614	0.00113683	0.000936938
		Relative Area	Mean	0.000946338	0.00142047	0.0306211	0.00160482	0.00799912	0.00686782	0.00254477	0.000916898	0.00163913	0.0266226	0.0114563	0.0118204	0.0141148	0.00518884	0.00335622	0.00607422	0.0176166	0.00434699	0.00622328	0.00657275	0.00239724	0.000745594	0.0873057	0.00763294		0.030197	0.00320965	0.0192225	0.0258384	0.00313993	0.00212694	0.00394932	0.370498	0.014526	0.00383327	0.0381775	0.0170669	0.00989354	0.00319146	0.00163847	0.00992669	0.00589347	0.00518126	0.00153589	0.000304284	0.0487824
			STD	0.000797558	0.000263275	0.00012498	0.0015253	0.0012283	0.00057216	0.000628303	0.000282574	0.000184651	0.000148463	0.000375457	0.00194573	0.00192776	0.000826002	0.00190921	0.000666558	0.00211703	0.000255894	0.00048928	0.000335494	0.00011888	6.37871e-05	0.0036551	0.000239576		0.000270871	0.000316903	8.08821e-05	0.000533679	0.000206999	0.00109023	0.000373699	0.0127852	0.00160067	0.000327915	0.00112869	0.000641845	0.000533742	0.000534001	0.000359349	0.000434582	0.000105166	0.000113444	0.000136547	3.22763e-05	0.00288892
			CV	0.842784	0.185344	0.00408151	0.950452	0.153554	0.0833103	0.2469	0.308185	0.112652	0.00557657	0.0327729	0.164608	0.136577	0.159188	0.568857	0.109736	0.120173	0.0588669	0.078621	0.0510432	0.0495903	0.0855521	0.0418655	0.0313871		0.00897013	0.0987345	0.00420768	0.0206545	0.0659246	0.512583	0.0946238	0.0345082	0.110193	0.0855444	0.0295642	0.0376076	0.0539486	0.167322	0.21932	0.0437791	0.0178446	0.0218951	0.0889039	0.106073	0.0592205
	Replication	Relative Area	Mean	0.000514284	0.0012535	0.0295257	0.000387814	0.00710243	0.0060894	0.0020698	0.000867376	0.00165133	0.0258716	0.0113428	0.0100757	0.0130616	0.00543264	0.00210414	0.00452854	0.0164888	0.00381548	0.00499728	0.00603477	0.00305215	0.000851906	0.0906437	0.00903072		0.0306431	0.00240675	0.0190537	0.0254861	0.00462163	0.00138316	0.00341998	0.381713	0.0127563	0.00212191	0.0380329	0.0167878	0.0100829	0.0029876	0.00150655	0.0102946	0.00617763	0.00497426	0.00150213	0.0063957	0.0418034
			STD	9.62747e-05	0.0001684	0.00145015	0.000101846	0.00018206	0.000306328	0.00014177	9.26476e-05	9.70827e-05	0.0011263	0.000627259	0.000470638	0.000203873	0.00041488	0.000103826	0.000133971	0.000840181	0.000233222	5.17924e-05	0.000166695	0.000144898	0.00021235	0.00304092	0.00123191		0.000956041	0.000221259	0.000555168	0.000508061	0.000226451	4.08897e-05	8.76154e-05	0.00628821	0.000800525	7.33066e-05	0.000974931	0.000333607	0.000391973	0.000189406	0.000176322	0.000359935	0.000198266	0.00016189	4.30637e-05	0.00021873	0.00139242
			CV	0.187201	0.134344	0.0491148	0.262615	0.0256335	0.0503051	0.0684944	0.106814	0.0587906	0.043534	0.0553003	0.0467103	0.0156086	0.076368	0.0493438	0.0295838	0.0509545	0.0611253	0.0103641	0.0276224	0.0474741	0.249264	0.0335481	0.136413		0.0311992	0.0919328	0.0291371	0.0199348	0.048998	0.0295625	0.0256187	0.0164737	0.0627554	0.0345474	0.0256339	0.0198719	0.0388751	0.0633974	0.117037	0.0349634	0.0320942	0.0325454	0.0286685	0.0341995	0.0333087
	Across Cohort	Retention Time	Mean	17.6557	18.2286	19.9443	20.6129	21.1371	21.4157	21.6314	22.0586	22.8029	23.1886	23.6643	24.2143	24.6943	25.2471	25.9657	26.4029	26.6943	27.2657	27.5871	27.8257	28.0714	28.41	29.1457	30.0586	29.97	30.4757	31.06	31.29	31.4714	31.7671	32.0171	32.4886	32.8214	33.2157	33.56	33.8986	34.2971	34.7814	35.1357	35.5314	35.9914	36.48	36.784	37.0314	37.4043	37.7829
			STD	0.135506	0.123616	0.123943	0.132503	0.112207	0.120258	0.111419	0.116823	0.111313	0.111718	0.10422	0.112969	0.0964118	0.0941124	0.0914435	0.138289	0.0946673	0.104699	0.113829	0.128823	0.118523	0.169902	0.12448	0.207318	0.0424264	0.138186	0.108934	0.106771	0.174397	0.123114	0.126717	0.187566	0.180317	0.175201	0.17767	0.176014	0.18364	0.177335	0.181738	0.186943	0.185241	0.155027	0.12482	0.237657	0.276457	0.238028
			CV	0.00767491	0.00678145	0.00621447	0.00642819	0.00530854	0.00561539	0.00515081	0.00529604	0.00488152	0.00481781	0.00440412	0.00466537	0.00390422	0.00372765	0.0035217	0.00523765	0.00354635	0.00383995	0.00412618	0.00462962	0.00422218	0.00598036	0.00427095	0.00689715		0.00453428	0.00350722		0.00554144	0.00387552	0.00395778	0.00577329	0.00549389	0.00527463	0.0052941	0.00519237	0.00535439	0.00509855	0.00517245	0.00526134	0.00514681	0.00424964		0.00641772	0.00739106	0.00629988
		Relative Area	Mean	0.000605468	0.00116706	0.0281628	0.00101971	0.0077975	0.00607431	0.00197637	0.000800017	0.00164215	0.0249224	0.0106473	0.0102957	0.0131932	0.00461272	0.0026122	0.00404267	0.0167453	0.00398901	0.00581555	0.00587988	0.00224373	0.00136494	0.0865961	0.00656239	0.00564085	0.0299114	0.00940408	0.0191345	0.0298381	0.00314666	0.0015265	0.00336879	0.383991	0.0114057	0.00566014	0.0398075	0.0172595	0.00962644	0.00252323	0.00183391	0.00958285	0.00709038	0.00531634	0.00206252	0.00169801	0.0485653
			STD	0.000297186	0.000160568	0.00194984	0.000682247	0.000752326	0.000509795	0.000377669	0.000125046	9.10006e-05	0.00146614	0.000941835	0.000958146	0.00100348	0.000914416	0.000861652	0.0011658	0.000959507	0.000261505	0.000544013	0.000619	0.000777958	0.000802695	0.00779633	0.0028141	0.000425301	0.00105392	0.00706368	0.000374188	0.00442264	0.000987671	0.000537609	0.000270368	0.00822786	0.00285496	0.00365939	0.00289207	0.00118716	0.000922017	0.000666574	0.000261646	0.00123299	0.00225504	0.000311601	0.000526371	0.00258621	0.00401785
			CV	0.490837	0.137583	0.0692347	0.669058	0.0964829	0.0839264	0.191092	0.156304	0.0554155	0.0588281	0.0884574	0.0930628	0.07606	0.198238	0.329857	0.288374	0.0573	0.0655564	0.0935446	0.105274	0.346726	0.588079	0.0900309	0.428822		0.0352347	0.751129		0.148221	0.313879	0.352184	0.0802566	0.0214272	0.250309	0.646519	0.0726515	0.0687833	0.0957796	0.264175	0.142671	0.128667	0.318042		0.255208	1.52308	0.0827308
[truncated: 20 more columns]
