# Supplementary material for: Total plasma N-glycomic patterns of COVID-19 disease
Source: Glycoconj J. 2026 Jan 20;43(1):9. doi: 10.1007/s10719-025-10201-1 (PMC12819545; doi:10.1007/s10719-025-10201-1)
Supplement: Supplementary file 14 — (XLSX 751 KB) [file 10719_2025_10201_MOESM14_ESM.xlsx]

## Sheet: Sheet1
LC Peak	LC RT	Glycan Composition	Proposed Structure	m/z expected	m/z actual	Charge	ppm
1	17.9	H3N3F1		1479.65	1479.64	1	-0.677553
2	18.47	H3N4		768.837	768.836	2	-1.30067
3	20.19	H3N4F1		841.866	841.865	2	-0.98
3	20.19	H3N5		870.377	870.375	2	-1.95318
4	20.9	H3N3S1		812.845	812.843	2	-2.46049
5	21.36	H5N2		1454.61	1454.62	1	0.962454
6	21.68	H3N5F1		943.406	943.405	2	-1.37799
7	21.88	H4N3F1		821.353	821.354	2	1.33925
7	21.88	H4N4		849.864	849.865	2	1.64732
8	22.3	H4N4		849.864	849.865	2	1.76499
9	23.06	H4N5		951.403	951.402	2	-1.15619
10	23.44	H5N3		829.35	829.35	2	-0.96461
10	23.44	H4N4F1		922.893	922.892	2	-0.975195
10	23.44	H4N3F1		821.353	821.353	2	0.12175
10	23.44	H4N5		951.403	951.403	2	-0.945971
11	23.91	H4N4F1		922.893	922.891	2	-1.40861
12	24.49	H4N3S1		893.872	893.871	2	-1.34247
12	24.49	H6N2		808.837	808.837	2	-0.618171
12	24.49	H4N5F1		1024.43	1024.43	2	0.19523
13	24.92	H6N2		808.837	808.836	2	-1.73088
13	24.92	H4N3S1		893.872	893.87	2	-1.45435
13	24.92	H4N5F1		1024.43	1024.43	2	0.097615
14	25.52	H5N4		930.89	930.889	2	-0.859393
15	26.22	H5N3S1		974.898	974.899	2	0.512874
15	26.22	H4N4S1		995.411	995.41	2	-1.00461
16	26.71	H4N4S1		995.411	995.41	2	-1.10507
16	26.71	H4N3F1S1		966.901	966.903	2	2.79243
17	26.93	H5N4F1		1003.92	1003.92	2	-1.09571
18	27.52	H4N4F1S1		1068.44	1068.44	2	3.93096
18	27.52	H5N5F1		1105.46	1105.46	2	4.61347
19	27.92	H5N3S1		974.898	974.896	2	-2.0515
19	27.92	H5N4S1		1076.44	1076.44	2	5.29524
19	27.92	H4N5F1S1		1096.95	1096.96	2	4.07165
20	28.12	H5N4S1		1076.44	1076.44	2	2.97277
20	28.12	H4N4F1S1		1068.44	1068.45	2	5.0541
20	28.12	H4N5F1S1		1169.98	1169.98	2	3.41886
21	28.4	H7N2		889.864	889.867	2	3.25893
21	28.86	unassigned			1241.51	2
22	29.46	H5N4S1		1076.44	1076.44	2	3.80886
22	29.46	H5N4F1S1		1149.47	1149.47	2	2.8709
22	29.46	H4N5F1S1		1169.98	1169.98	2	3.5898
23	30.47	H6N3S1		1055.92	1055.93	2	4.73519
23	30.47	H5N5S1		1177.98	1177.98	2	2.54674
24	30.82	H5N5F1S1		1251.01	1251.01	2	3.5971
24	30.82	H8N2		970.89	970.891	2	0.720988
24	30.82	H5N4F1S1		1149.47	1149.47	2	3.50179
24	30.82	H6N3S1		1055.92	1055.93	2	5.30341
25	31.33-31.59	H5N5F1S1		1251.01	1251.01	2	3.3573
25	31.33-31.59	H8N2		970.89	970.891	2	0.720988
25	31.33-31.59	H5N4F1S2		1295.02	1295.02	2	5.55978
26	31.85	H5N4S2		1221.99	1221.99	2	3.27336
27	32.11	H5N4F1S1		1149.47	1149.45	2	-13.1365
28	32.38	H6N4S1		1157.46	1157.47	2	5.18375
28	32.38	unassigned			1236.49	2
28	32.38	H6N5S1		1259	1259	2	-3.25654
29	32.91	H5N4F1S2		1295.02	1295.02	2	2.93433
30	33.23	H5N4S2		1221.99	1221.99	2	2.12768
31	33.58	H9N2		1051.92	1051.92	2	3.42233
31	33.58	H6N5F1S1		1332.03	1332.04	2	5.55542
32	33.98	H6N5S1		1259	1259.01	2	4.20968
32	33.98	H6N5F1S1		1332.03	1332.05	2	8.70849
33	34.33	H6N5F1S1		1332.03	1332.04	2	5.70556
33	34.33	H5N4F1S2		1295.02	1295.02	2	4.71037
34	34.74	H5N5F1S2		1396.55	1396.56	2	3.72345
35	35.21	H6N5S2		1404.55	1404.56	2	4.41422
36	35.56	H6N5S2		1404.55	1404.56	2	5.05499
37	35.92	H6N5F1S2		1477.58	1477.58	2	-3.58694
37	35.92	H6N5S2		1404.55	1404.56	2	7.3333
38	36.43	H6N5S2		1404.55	1404.56	2	4.41422
38	36.43	H6N5F1S2		1477.58	1477.58	2	-0.541426
39	36.89	H6N5S2		1404.55	1404.56	2	3.41746
39	36.89	H6N5F1S2		1477.58	1477.58	2	-0.676782
40	37.52	H6N5S3		1550.1	1550.1	2	-3.01493
41	38.07	H6N5F1S2		1477.58	1477.58	2	-0.203035
42	38.26	H6N5S3		1550.1	1550.09	2	-4.58035
42	38.26	H6N5F1S2		1477.58	1477.58	2	-1.48892
43	38.6	H6N5F1S3		1623.13	1623.12	2	-5.54485
43	38.6	H7N6S2		1587.12	1587.11	2	-3.90645
44	39.03	H6N5F1S3		1623.13	1623.12	2	-3.08047
45	39.45	H6N5S3		1550.1	1550.09	2	-5.48352
46	39.75	H6N5F1S3		1623.13	1623.12	2	-7.76279
47	40.12	H6N5F1S3		1623.13	1623.12	2	-4.86714
47	40.12	H7N6S3		1155.45	1155.45	3	5.10625
48	40.51	H6N5F2S3		1131.11	1131.11	3	5.9234
49	40.78	H7N6F2S2		1732.67	1732.65	2	-6.51159
50	41.12	H7N6S3		1732.67	1732.65	2	-10.0423
51	41.34	H7N6F1S3		1204.13	1204.13	3	1.58715
52	41.69	H7N6S4		1252.48	1252.47	3	-3.67272
53	42.06	H7N6F1S3		1204.13	1204.14	3	3.07275
54	42.4	H7N6F1S3		1204.13	1204.13	3	-0.0348734
54	42.4	H7N6S3		1155.45	1155.45	3	3.54436
54	42.4	H7N6S4		1252.48	1252.47	3	-5.45372
55	42.56	H7N6S4		1252.48	1252.47	3	-2.43237
55	42.56	H7N6F1S3		1204.13	1204.13	3
56	42.82	H7N6F1S4		1301.16	1301.16	3	0.107926
56	42.82	H7N6S4		1252.48	1252.48	3	-0.0932526
57	43.17	H7N6S4		1252.48	1252.48	3	-0.288179
57	43.17	H7N6F1S3		1204.13	1204.13	3	0.370631
58	43.56	H7N6S4		1252.48	1252.48	3	-1.16535
58	43.56	H7N6F1S4		1301.16	1301.16	3	-1.67458
59	43.72	H7N6F1S4		1301.16	1301.16	3	-2.61275
59	43.72	H7N6S4		1252.48	1252.48	3	-1.5552
59	43.72	H7N6F2S4		1349.85	1349.84	3	-5.20544
60	44.21	H7N6S4		1252.48	1252.47	3	-8.54306
60	44.21	H7N6F1S4		1301.16	1301.16	3	-2.92046
60	44.21	H7N6F2S4		1349.85	1349.85	3	-3.7782
61	44.48	H7N6F2S4		1349.85	1349.85	3	-3.40779
61	44.48	H7N6F1S4		1301.16	1301.16	3	-1.46023
62	45.02	H7N6F2S4		1349.85	1349.84	3	-4.00045
62	45.02	H8N7S4		1374.19	1374.18	3	-3.12912
62	45.02	H7N6F3S4		1398.54	1398.53	3	-5.79178
