# Supplementary material for: Total plasma N-glycomic patterns of COVID-19 disease
Source: Glycoconj J. 2026 Jan 20;43(1):9. doi: 10.1007/s10719-025-10201-1 (PMC12819545; doi:10.1007/s10719-025-10201-1)
Supplement: Supplementary file 15 — (XLSX 29.8 KB) Document S3: Tables 1,2,3 and 4 denoting the patient summary of metadata, clinical markers and glycomics for the Discovery, Replication, Arden Biobank and Controls, respectively [file 10719_2025_10201_MOESM15_ESM.xlsx]

## Sheet: 1.Discovery Cohort
		Summary
	Count (N)	310
Metadata	Age (years)	60.633+/ 19.35
	Sex(M/F)	165/145
	Ethnicity (Asian,African, Caucasian)	13/5/292
	WHO severity (mild,moderate,severe, critical)	151,66,42,51
	ICU admission (No/Yes)	212/24
	Mortality (No/Yes)	277/31
	Chronic Heart Disease (No/Yes)	229/81
	Diabetes (No/Yes)	266/44
	Hypertension (No/Yes)	177/133
	Immunosuppressed (No/Yes)	296/14
	Liver Disease (No/Yes)	292/18
	Malignancy (No/Yes)	262/46
	Neurological Disease (No/Yes)	278/32
	Renal Disease (No/Yes)	308/2
	Respiratory Disease (No/Yes)	234/76
	Obesity (No/Yes)	86/86
	Antiviral	277/33
Clinical Markers	CD163	0.266+/ 0.17
	CD40	0.002+/ 0.0
	CRP	0.033+/ 0.04
	D-Dimer	0.912+/ 0.11
	E-Selectin	0.015+/ 0.01
	ICAM-1	0.174+/ 0.14
	IFN-Î³	0.001+/ 0.0
	IL-10	0.0+/ 0.0
	IL-12p70	0.002+/ 0.0
	IL-18	0.0+/ 0.0
	IL-1Beta	0.004+/ 0.01
	IL-1RA	0.001+/ 0.0
	IL-2	0.002+/ 0.0
	IL-4	0.001+/ 0.0
	IL-6	0.0+/ 0.0
	MCP-1	0.0+/ 0.0
	MIP-Alpha1	0.001+/ 0.0
	P-Selectin	0.011+/ 0.01
	S100B	0.0+/ 0.0
	TNF RI	0.001+/ 0.0
	TNF RII	0.012+/ 0.03
	TNF-Î±	0.0+/ 0.0
	VCAM1	0.022+/ 0.04
	vWF	0.001+/ 0.0
Glycan Peaks	1	0.001+/ 0.0
	10	0.022+/ 0.01
	11	0.009+/ 0.0
	12	0.009+/ 0.0
	13	0.012+/ 0.0
	14	0.005+/ 0.0
	15	0.002+/ 0.0
	16	0.005+/ 0.0
	17	0.013+/ 0.01
	18	0.004+/ 0.0
	19	0.006+/ 0.0
	2	0.001+/ 0.0
	20	0.006+/ 0.0
	21a	0.002+/ 0.0
	21b	0.001+/ 0.0
	22	0.095+/ 0.02
	23	0.008+/ 0.0
	24	0.029+/ 0.01
	25	0.021+/ 0.01
	26	0.026+/ 0.01
	27	0.003+/ 0.0
	28	0.001+/ 0.0
	29	0.014+/ 0.0
	3	0.034+/ 0.02
	30	0.353+/ 0.05
	31	0.01+/ 0.0
	32	0.006+/ 0.0
	33	0.044+/ 0.02
	34	0.018+/ 0.01
	35	0.008+/ 0.0
	36	0.003+/ 0.0
	37	0.002+/ 0.0
	38	0.008+/ 0.0
	39	0.011+/ 0.0
	4	0.001+/ 0.0
	40	0.003+/ 0.0
	41	0.002+/ 0.0
	42	0.043+/ 0.02
	43	0.009+/ 0.0
	44	0.005+/ 0.0
	45	0.026+/ 0.01
	46	0.035+/ 0.02
	47	0.01+/ 0.0
	48	0.004+/ 0.0
	49	0.001+/ 0.0
	5	0.008+/ 0.0
	50	0.003+/ 0.0
	51	0.003+/ 0.0
	52	0.005+/ 0.0
	53	0.001+/ 0.0
	54	0.003+/ 0.0
	55	0.007+/ 0.0
	56	0.004+/ 0.0
	57	0.002+/ 0.0
	58	0.003+/ 0.0
	59	0.007+/ 0.0
	6	0.006+/ 0.0
	60	0.003+/ 0.0
	61	0.004+/ 0.0
	62	0.003+/ 0.0
	7	0.002+/ 0.0
	8	0.001+/ 0.0
	9	0.002+/ 0.0

## Sheet: 2.Replication Cohort
		Summary
	Count (N)	97
Metadata	Age (Years)	60.513+/ 17.31
	Sex(M/F)	59/38
	Ethnicity (Asian,African, Caucasian)	14/3/80'
	WHO severity (mild,moderate,severe, critical)	40/22/15/15
	ICU admission (No/Yes)	63/18
	Mortality (No/Yes)	84/11
	Chronic Heart Disease (No/Yes)	80/17
	Diabetes (No/Yes)	83/14
	Hypertension (No/Yes)	53/44
	Immunosuppressed (No/Yes)	92/5
	Liver Disease (No/Yes)	94/3
	Malignancy (No/Yes)	80/17
	Neurological Disease (No/Yes)	89/8
	Renal Disease (No/Yes)	95/2
	Respiratory Disease (No/Yes)	79/18
	Obesity (No/Yes)	88/9
	Antiviral	69/28
Clinical Markers	CD163	0.276+/ 0.22
	CD40	0.002+/ 0.0
	CRP	0.0+/ 0.0
	D-Dimer	0.001+/ 0.0
	E-Selectin	0.014+/ 0.01
	ICAM-1	0.141+/ 0.13
	IFN-Î³	0.0+/ 0.0
	IL-10	0.0+/ 0.0
	IL-12p70	0.0+/ 0.0
	IL-18	0.0+/ 0.0
	IL-1Beta	0.0+/ 0.0
	IL-1RA	0.0+/ 0.0
	IL-2	0.0+/ 0.0
	IL-4	0.0+/ 0.0
	IL-6	0.0+/ 0.0
	MCP-1	0.0+/ 0.0
	MIP-Alpha1	0.001+/ 0.0
	P-Selectin	0.011+/ 0.01
	S100B	0.0+/ 0.0
	TNF RI	0.001+/ 0.0
	TNF RII	0.002+/ 0.0
	TNF-Î±	0.0+/ 0.0
	vWF	0.001+/ 0.0
	VCAM1	0.904+/ 0.14
Glycan Peaks	1	0.001+/ 0.0
	10	0.022+/ 0.01
	11	0.009+/ 0.0
	12	0.009+/ 0.0
	13	0.012+/ 0.0
	14	0.005+/ 0.0
	15	0.002+/ 0.0
	16	0.005+/ 0.0
	17	0.013+/ 0.01
	18	0.003+/ 0.0
	19	0.005+/ 0.0
	2	0.001+/ 0.0
	20	0.006+/ 0.0
	21a	0.002+/ 0.0
	21b	0.001+/ 0.0
	22	0.09+/ 0.01
	23	0.006+/ 0.0
	24	0.03+/ 0.01
	25	0.018+/ 0.01
	26	0.027+/ 0.01
	27	0.003+/ 0.0
	28	0.001+/ 0.0
	29	0.005+/ 0.07
	3	0.033+/ 0.02
	30	0.37+/ 0.08
	31	0.01+/ 0.0
	32	0.005+/ 0.01
	33	0.047+/ 0.01
	34	0.018+/ 0.01
	35	0.008+/ 0.0
	36	0.003+/ 0.0
	37	0.001+/ 0.0
	38	0.008+/ 0.0
	39	0.01+/ 0.0
	4	0.001+/ 0.0
	40	0.003+/ 0.0
	41	0.001+/ 0.01
	42	0.045+/ 0.02
	43	0.009+/ 0.0
	44	0.005+/ 0.0
	45	0.027+/ 0.01
	46	0.035+/ 0.02
	47	0.01+/ 0.0
	48	0.004+/ 0.0
	49	0.001+/ 0.0
	5	0.007+/ 0.0
	50	0.004+/ 0.0
	51	0.003+/ 0.0
	52	0.006+/ 0.0
	53	0.001+/ 0.0
	54	0.004+/ 0.0
	55	0.008+/ 0.0
	56	0.004+/ 0.0
	57	0.002+/ 0.0
	58	0.003+/ 0.0
	59	0.007+/ 0.0
	6	0.005+/ 0.0
	60	0.003+/ 0.0
	61	0.004+/ 0.0
	62	0.003+/ 0.0
	7	0.002+/ 0.0
	8	0.001+/ 0.0
	9	0.001+/ 0.0

## Sheet: 3.Arden Biobank
		Summary
	Count (N)	100
Metadata	Age (Years)	60.29+/ 60.29
	Sex(M/F)	68/32
	Ethnicity (Asian,African, Caucasian)	N/A
	WHO severity (mild,moderate,severe, critical)	N/A
	ICU admission (No/Yes)	0/100
	Mortality (No/Yes)	45/55
	Chronic Heart Disease (No/Yes)	83/17
	Diabetes (No/Yes)	72/28
	Hypertension (No/Yes)	64/35
	Immunosuppressed (No/Yes)	98/2
	Liver Disease (No/Yes)	98/2
	Malignancy (No/Yes)	94/6
	Neurological Disease (No/Yes)	88/12
	Renal Disease (No/Yes)	98/2
	Respiratory Disease (No/Yes)	80/20
	Obesity (No/Yes)	N/A
	Antiviral	N/A
Glycan Peaks	1	0.001+/ 0.0
	2	0.001+/ 0.0
	3	0.034+/ 0.03
	4	0.001+/ 0.0
	5	0.008+/ 0.01
	6	0.006+/ 0.01
	7	0.002+/ 0.0
	8	0.001+/ 0.0
	9	0.002+/ 0.0
	10	0.022+/ 0.02
	11	0.009+/ 0.01
	12	0.009+/ 0.01
	13	0.012+/ 0.01
	14	0.005+/ 0.0
	15	0.002+/ 0.0
	16	0.005+/ 0.01
	17	0.013+/ 0.01
	18	0.004+/ 0.0
	19	0.006+/ 0.01
	20	0.006+/ 0.01
	21a	0.002+/ 0.0
	21b	0.001+/ 0.0
	22	0.095+/ 0.09
	23	0.008+/ 0.01
	24	0.029+/ 0.03
	26	0.026+/ 0.03
	27	0.003+/ 0.0
	28	0.001+/ 0.0
	29	0.014+/ 0.01
	30	0.353+/ 0.35
	31	0.01+/ 0.01
	32	0.006+/ 0.01
	33	0.044+/ 0.04
	34	0.018+/ 0.02
	35	0.008+/ 0.01
	36	0.003+/ 0.0
	37	0.002+/ 0.0
	38	0.008+/ 0.01
	40	0.003+/ 0.0
	41	0.002+/ 0.0
	42	0.043+/ 0.04
	43	0.009+/ 0.01
	44	0.005+/ 0.0
	45	0.026+/ 0.03
	46	0.035+/ 0.04
	47	0.01+/ 0.01
	48	0.003+/ 0.0
	49	0.001+/ 0.0
	50	0.003+/ 0.0
	51	0.003+/ 0.0
	52	0.005+/ 0.01
	53	0.001+/ 0.0
	54	0.003+/ 0.0
	55	0.007+/ 0.01
	56	0.004+/ 0.0
	57	0.002+/ 0.0
	58	0.003+/ 0.0
	59	0.007+/ 0.01
	60	0.003+/ 0.0
	61	0.004+/ 0.0
	62	0.003+/ 0.0
	25	0.021+/ 0.02
	39	0.011+/ 0.01

## Sheet: 4.Controls
		Summary
	Count(N)	40
Metadata	Age	59.754+/ 21.401
	Sex(M/F)	12/28'
	Ethnicity (Asian,African, Caucasian)	3/1/27'
	WHO severity (mild,moderate,severe, critical)	n/a
	ICU admission (No/Yes)	33/0
	Mortality (No/Yes)	35/0
	Chronic Heart Disease (No/Yes)	25/12'
	Diabetes (No/Yes)	34/3'
	Hypertension (No/Yes)	26/11'
	Immunosuppressed (No/Yes)	35/2'
	Liver Disease (No/Yes)	36/1'
	Malignancy (No/Yes)	31/6'
	Neurological Disease (No/Yes)	33/4'
	Renal Disease (No/Yes)	34/3'
	Respiratory Disease (No/Yes)	17/20
	Obesity (No/Yes)	35/2
	Antiviral	32/1
Clinical Markers	CRP	0.0+/ 0.0
	vWF	0.001+/ 0.001
	S100B	0.0+/ 0.0
	MCP-1	0.0+/ 0.0
	CD163	0.425+/ 0.224
	MIP-Alpha1	0.001+/ 0.0
	D-Dimer	0.002+/ 0.002
	E-Selectin	0.022+/ 0.011
	P-Selectin	0.018+/ 0.01
	VCAM1	0.791+/ 0.196
	ICAM-1	0.253+/ 0.211
	TNF RII	0.002+/ 0.001
	TNF RI	0.001+/ 0.0
	CD40	0.003+/ 0.001
	IFN-Î³	0.0+/ 0.0
	IL-10	0.0+/ 0.0
	IL-12p70	0.0+/ 0.0
	IL-18	0.0+/ 0.0
	IL-1Beta	0.0+/ 0.0
	IL-1RA	0.0+/ 0.0
	IL-2	0.0+/ 0.0
	IL-4	0.0+/ 0.0
	IL-6	0.0+/ 0.0
	TNF-Î±	0.0+/ 0.0
Glycan Peaks	1	0.001+/ 0.0
	2	0.001+/ 0.001
	3	0.034+/ 0.024
	4	0.001+/ 0.0
	5	0.009+/ 0.002
	6	0.007+/ 0.004
	7	0.002+/ 0.001
	8	0.001+/ 0.0
	9	0.002+/ 0.002
	10	0.024+/ 0.01
	11	0.01+/ 0.004
	12	0.011+/ 0.003
	13	0.014+/ 0.002
	14	0.006+/ 0.001
	15	0.003+/ 0.001
	16	0.006+/ 0.006
	17	0.015+/ 0.009
	18	0.004+/ 0.001
	19	0.007+/ 0.002
	20	0.007+/ 0.002
	21a	0.002+/ 0.001
	21b	0.001+/ 0.0
	22	0.103+/ 0.01
	23	0.01+/ 0.008
	24	0.03+/ 0.014
	26	0.029+/ 0.01
	27	0.003+/ 0.001
	28	0.001+/ 0.0
	29	0.031+/ 0.101
	30	0.332+/ 0.094
	31	0.009+/ 0.003
	32	0.007+/ 0.009
	33	0.038+/ 0.008
	34	0.019+/ 0.008
	35	0.01+/ 0.004
	36	0.003+/ 0.001
	37	0.002+/ 0.001
	38	0.009+/ 0.003
	40	0.002+/ 0.001
	41	0.005+/ 0.011
	42	0.045+/ 0.018
	43	0.008+/ 0.003
	44	0.005+/ 0.004
	45	0.024+/ 0.011
	46	0.026+/ 0.011
	47	0.008+/ 0.002
	48	0.002+/ 0.001
	49	0.001+/ 0.0
	50	0.003+/ 0.001
	51	0.003+/ 0.001
	52	0.005+/ 0.003
	53	0.001+/ 0.001
	54	0.003+/ 0.002
	55	0.006+/ 0.002
	56	0.003+/ 0.001
	57	0.001+/ 0.001
	58	0.002+/ 0.002
	59	0.004+/ 0.002
	60	0.002+/ 0.001
	61	0.002+/ 0.001
	62	0.002+/ 0.001
	25	0.028+/ 0.012
	39	0.01+/ 0.003
