# Supplementary material for: Total plasma N-glycomic patterns of COVID-19 disease
Source: Glycoconj J. 2026 Jan 20;43(1):9. doi: 10.1007/s10719-025-10201-1 (PMC12819545; doi:10.1007/s10719-025-10201-1)
Supplement: Supplementary file 16 — (XLSX 74.8 KB) Document S4. Tables 1,2 and 3 display the univariate analysis for controls vs COVID-19 patients, for glycomics, metadata and clinical markers, respectively. Tables 4,5, and 6 display the univariate analysis for the glycomics, clinical markers and metadata respectively, across WHO severity groups (mild, moderate, severe, critical). Tables 7,8,9 consider the univariate analysis across ICU admission and not, for glycomics, clinical and metadata, respectively. Tables 10,11 and 12 consider univariate analysis across mortality for glycomics, metadata and clinical markers, respectively. Table 13 compares glycan peaks significance across control compared to infected, comparing severity groups, ICU compared to non-ICU admitted and death compared to discharged [file 10719_2025_10201_MOESM16_ESM.xlsx]

## Sheet: 1. Controls
Peak	AUC	Univariate P-value	adjusted_pval
18	0.815556	4.35551e-09	1.68295e-07
25	0.821667	5.34271e-09	1.68295e-07
22	0.783056	7.73254e-07	1.62383e-05
47	0.835278	1.30168e-06	2.05015e-05
33	0.813889	1.92551e-06	2.42615e-05
14	0.757778	4.48415e-06	4.70835e-05
5	0.743333	1.05376e-05	9.48381e-05
59	0.788056	2.79953e-05	0.000181615
57	0.739444	2.88277e-05	0.000181615
12	0.775556	2.52929e-05	0.000181615
55	0.769444	3.38515e-05	0.000193877
19	0.7475	6.32638e-05	0.000332135
61	0.796111	9.46829e-05	0.000458848
62	0.788611	0.000133938	0.00060272
13	0.732778	0.000167534	0.000703642
56	0.772778	0.00032373	0.00127469
40	0.778611	0.000375268	0.0013907
9	0.761667	0.000479984	0.00167994
36	0.724722	0.000839483	0.002708
60	0.739722	0.000859684	0.002708
15	0.7025	0.000962728	0.0027569
48	0.745278	0.000940618	0.0027569
23	0.786111	0.00115957	0.00317621
46	0.715	0.00226694	0.00595072
37	0.701111	0.00334176	0.00842124
43	0.733333	0.0105487	0.0246137
41	0.695278	0.0101906	0.0246137
58	0.68	0.0125636	0.0273575
54	0.666389	0.0125932	0.0273575
30	0.704444	0.0153797	0.0322973
6	0.701944	0.0215523	0.0437999
52	0.727222	0.0363845	0.0716319
35	0.6475	0.0423246	0.0808016
49	0.664167	0.0587532	0.108866
31	0.685833	0.0643949	0.115911
16	0.660556	0.0668469	0.116982
50	0.660833	0.0772612	0.130457
20	0.674444	0.0807592	0.130457
29	0.661389	0.0803718	0.130457
8	0.658056	0.118744	0.178117
4	0.683611	0.117036	0.178117
45	0.660833	0.117993	0.178117
51	0.6625	0.169772	0.248736
21a	0.69	0.182936	0.261932
32	0.643056	0.188271	0.263579
34	0.631944	0.260931	0.357362
26	0.569167	0.281384	0.377174
17	0.582222	0.334688	0.439278
21b	0.667222	0.365265	0.463689
28	0.609444	0.368007	0.463689
27	0.632222	0.436679	0.539426
10	0.610833	0.458063	0.554961
11	0.608889	0.475683	0.554963
7	0.650833	0.472527	0.554963
38	0.553333	0.505387	0.578898
1	0.559167	0.580188	0.652711
24	0.57	0.738751	0.799893
3	0.636944	0.727709	0.799893
53	0.587778	0.749106	0.799893
2	0.592778	0.811719	0.852305
42	0.663333	0.868625	0.887149
39	0.599722	0.873067	0.887149
44	0.552778	0.934928	0.934928

## Sheet: 2. Controls Metadata
Variable	AUC	Univariate P-value	adjusted_pval
Respiratory	Singular matrix	0.000122329	0.00171261
Antiviral	0.670833	0.00059384	0.00415688
sex_birth	0.653889	0.00196817	0.00918478
Chronic_heart_disease	0.572222	0.101261	0.354414
Hypertension	0.590833	0.14759	0.413252
CKD	Singular matrix	0.213399	0.443712
Anticoag	0.575298	0.221856	0.443712
Renal_disease	0.531111	0.25377	0.444097
Diabetes	0.529444	0.488174	0.759382
Ethnicity	0.54375	0.569031	0.796644
Immunosuppressed	0.458889	1	1
Liver_disease	0.483056	1	1
Malignancy	0.446111	1	1
Neuro_disease	0.457778	0.899533	1

## Sheet: 3. Controls Clinical
Variable	AUC	Univariate P-value	adjusted_pval
P-Selectin	0.709722	4.63407e-05	0.00111218
VCAM1	0.755	0.00019657	0.00214986
ICAM-1	0.766111	0.000312336	0.00214986
E-Selectin	0.738889	0.000358309	0.00214986
CD163	0.711944	0.000555139	0.00266467
IL-18	0.740556	0.00315401	0.0126161
CD40	0.736667	0.0126479	0.0433644
IL-1Beta	0.679722	0.0209707	0.055922
IFN-Î³	0.716667	0.0203244	0.055922
IL-10	0.740833	0.0727397	0.174575
D-Dimer	0.680556	0.089144	0.194496
IL-6	0.665	0.132353	0.264706
CRP	0.648889	0.263814	0.487042
S100B	0.678056	0.323211	0.554076
IL-12p70	0.615833	0.355351	0.568561
TNF RI	0.633056	0.578201	0.867301
MCP-1	0.614167	0.688386	0.882547
TNF-Î±	0.601389	0.728608	0.882547
IL-1RA	0.583056	0.735456	0.882547
IL-2	0.630278	0.694747	0.882547
IL-4	0.5925	0.916354	0.956195
MIP-Alpha1	0.625556	0.891678	0.956195
vWF	0.611111	0.885414	0.956195
TNF RII	0.586944	0.964803	0.964803

## Sheet: 4.Severity
Peak	AUC	Univariate P-value	Adjusted Pval
57	0.650316	2.73161e-11	8.82471e-10
55	0.649536	2.8015e-11	8.82471e-10
59	0.626678	4.552e-11	9.5592e-10
61	0.620615	1.34235e-10	2.11421e-09
58	0.584023	1.69133e-09	2.13108e-08
40	0.654186	1.45887e-08	1.31298e-07
18	0.619301	1.37726e-08	1.31298e-07
13	0.618295	2.03793e-08	1.60487e-07
25	0.625846	3.38736e-08	2.37115e-07
54	0.605879	7.22891e-08	4.55421e-07
21a	0.625449	8.05275e-08	4.61203e-07
5	0.624867	9.03507e-08	4.74341e-07
30	0.628174	2.23702e-07	1.08409e-06
62	0.600793	2.93998e-07	1.32299e-06
36	0.634813	7.78069e-07	3.26789e-06
43	0.616871	2.95735e-06	1.16446e-05
17	0.593447	3.84833e-06	1.42614e-05
35	0.598517	2.44283e-05	8.54991e-05
24	0.591432	3.29935e-05	0.000109399
11	0.592023	5.3065e-05	0.000167155
12	0.611138	6.37562e-05	0.000182575
10	0.585917	6.32059e-05	0.000182575
53	0.589644	6.69438e-05	0.000183368
22	0.603506	9.77537e-05	0.000256603
56	0.590781	0.000135749	0.000342087
14	0.595953	0.000173704	0.000420899
60	0.588254	0.00118398	0.00276263
51	0.585238	0.00140707	0.00316591
31	0.598093	0.00166991	0.00362774
45	0.572574	0.00181971	0.00382139
1	0.604541	0.00190007	0.00386142
48	0.593514	0.00215264	0.00410958
47	0.587337	0.00210128	0.00410958
21b	0.592246	0.00238248	0.0044146
29	0.577794	0.00290799	0.00523438
20	0.600019	0.00309607	0.00541812
46	0.591193	0.00378162	0.00643898
26	0.59074	0.00491102	0.00814196
3	0.607844	0.00514608	0.0083129
49	0.585308	0.00632993	0.00996964
16	0.599987	0.0119455	0.0183553
42	0.592679	0.0153097	0.0229645
52	0.598743	0.022587	0.0330926
6	0.608823	0.0337063	0.0482613
19	0.583551	0.0551086	0.077152
2	0.580808	0.0628968	0.0847852
33	0.582868	0.0632524	0.0847852
27	0.597109	0.0937523	0.122241
38	0.58562	0.0950761	0.122241
32	0.571338	0.0998363	0.125506
50	0.57929	0.1016	0.125506
23	0.570391	0.153104	0.185491
39	0.587869	0.17559	0.20872
15	0.584033	0.180432	0.210504
41	0.590603	0.319111	0.365527
8	0.572519	0.375223	0.422126
9	0.588595	0.401602	0.443875
28	0.579649	0.440477	0.47845
34	0.568679	0.473263	0.496926
37	0.570983	0.470174	0.496926
7	0.57489	0.488818	0.504845
44	0.567004	0.637394	0.647674
4	0.564764	0.779221	0.779221

## Sheet: 5.Severity Clinical
Variable	Univariate P-value	AUC	Adjusted Pval
E-Selectin	6.67855e-06	0.598051	0.000160285
MIP-Alpha1	1.66571e-05	0.595187	0.000199886
TNF-Î±	0.000331483	0.583263	0.00265186
vWF	0.00105241	0.580206	0.00406591
IL-6	0.000994039	0.578159	0.00406591
CD163	0.00118589	0.597422	0.00406591
P-Selectin	0.00102288	0.581314	0.00406591
CD40	0.00265511	0.57125	0.00796532
D-Dimer	0.00320552	0.571611	0.00854804
ICAM-1	0.0108268	0.574558	0.0236221
S100B	0.0101299	0.591895	0.0236221
IL-12p70	0.0199123	0.580429	0.0398246
IL-4	0.028737	0.593247	0.053053
MCP-1	0.0337713	0.585212	0.0578936
IL-2	0.0551701	0.578172	0.0882722
IL-10	0.0865453	0.593697	0.129818
IL-1Beta	0.129773	0.580387	0.183209
CRP	0.271664	0.586523	0.362219
TNF RII	0.299261	0.582939	0.378013
IL-18	0.482652	0.584845	0.579183
VCAM1	0.585187	0.57806	0.638386
TNF RI	0.574308	0.578118	0.638386
IFN-Î³	0.617381	0.566266	0.644223
IL-1RA	0.780025	0.571165	0.780025

## Sheet: 6. Severity Metadata
Variable	Univariate P-value	AUC	Adjusted Pval
Hypertension	0.0278343	0.577118	0.0927809
Malignancy	0.0207815	0.590666	0.0927809
Respiratory	0.0120003	0.595861	0.0927809
Chronic_heart_disease	0.0852298	0.59028	0.175119
Immunosuppressed	0.0875593	0.585743	0.175119
Neuro_disease	0.180225	0.583249	0.300375
Liver_disease	0.279755	0.580957	0.39965
CKD	0.447188	0.579858	0.496875
Diabetes	0.410597	0.582214	0.496875
Renal_disease	0.704463	0.570643	0.704463

## Sheet: 7.ICU Peaks
Test	Peak	Univariate P-value	Coefficient	AUC	Adjusted Pval
Mann Whitney U	61	0.000244086	0.349145	0.710827	0.0126331
Mann Whitney U	26	0.000461617	-0.112157	0.683988	0.0126331
Mann Whitney U	35	0.000802101	-0.025015	0.648029	0.0126331
Mann Whitney U	37	0.000751289	-0.10372	0.638849	0.0126331
Mann Whitney U	62	0.0489179	0.150873	0.619735	0.192614
Mann Whitney U	28	0.00907614	0.222513	0.60834	0.0816852
Mann Whitney U	52	0.00769411	-0.160782	0.60797	0.0807881
Mann Whitney U	59	0.023137	0.0382347	0.604669	0.145763
Mann Whitney U	42	0.0188296	0.00582684	0.603783	0.131807
Mann Whitney U	29	0.00230061	-0.178456	0.599802	0.0289877
Mann Whitney U	36	0.0362576	0.126081	0.590946	0.15364
Mann Whitney U	30	0.0336071	0.0939684	0.585979	0.15364
Mann Whitney U	58	0.12825	0.0948391	0.576078	0.294737
Mann Whitney U	27	0.0975997	0.150919	0.573803	0.27949
Mann Whitney U	22	0.0643122	-0.156969	0.573684	0.225093
Mann Whitney U	46	0.0365809	-0.00333396	0.573102	0.15364
Mann Whitney U	44	0.0831811	-0.0453497	0.560675	0.275811
Mann Whitney U	41	0.115613	-0.1172	0.556124	0.283193
Mann Whitney U	33	0.0163366	0.0572983	0.5558	0.128651
Mann Whitney U	45	0.0523328	0.0602958	0.555251	0.193939
Mann Whitney U	48	0.0290656	0.0981312	0.553485	0.152595
Mann Whitney U	40	0.130994	-0.198355	0.552288	0.294737
Mann Whitney U	21a	0.112305	0.253381	0.552083	0.283193
Mann Whitney U	31	0.192805	0.251762	0.55123	0.368082
Mann Whitney U	32	0.145402	-0.135363	0.539888	0.315873
Mann Whitney U	50	0.0929376	0.0434253	0.539663	0.278813
Mann Whitney U	55	0.276935	-0.0729719	0.533426	0.510503
Mann Whitney U	39	0.179566	-0.0732757	0.532315	0.36284
Mann Whitney U	1	0.324129	0.0548655	0.532262	0.510503
Mann Whitney U	53	0.104748	0.0790865	0.525866	0.283193
Mann Whitney U	7	0.0922365	0.135664	0.521508	0.278813
Mann Whitney U	5	0.423808	0.238101	0.520602	0.556247
Mann Whitney U	19	0.0260158	0.0267488	0.518816	0.149
Mann Whitney U	56	0.359921	-0.166001	0.516323	0.525416
Mann Whitney U	57	0.317959	0.0923809	0.515456	0.510503
Mann Whitney U	13	0.375297	0.23215	0.504418	0.525416
Mann Whitney U	16	0.992068	-0.0111009	0.503552	0.992068
Mann Whitney U	3	0.851598	-0.0927396	0.502956	0.894178
Mann Whitney U	60	0.718396	0.037524	0.501673	0.808196
Mann Whitney U	2	0.320593	0.0650267	0.500985	0.510503
Mann Whitney U	54	0.304998	0.123817	0.491104	0.510503
Mann Whitney U	11	0.529927	-0.133416	0.489425	0.654616
Mann Whitney U	8	0.496165	0.087584	0.483221	0.625168
Mann Whitney U	6	0.865793	-0.0444687	0.482017	0.89418
Mann Whitney U	17	0.640323	0.10361	0.480265	0.747044
Mann Whitney U	49	0.556296	-0.0282252	0.476005	0.673974
Mann Whitney U	43	0.633872	0.0144751	0.475734	0.747044
Mann Whitney U	10	0.422761	-0.0528302	0.47125	0.556247
Mann Whitney U	15	0.403164	0.208575	0.468413	0.552159
Mann Whitney U	18	0.345871	0.0339646	0.458108	0.525416
Mann Whitney U	4	0.116873	0.131934	0.455761	0.283193
Mann Whitney U	34	0.367559	0.0155281	0.454749	0.525416
Mann Whitney U	24	0.312732	0.114289	0.454511	0.510503
Mann Whitney U	21b	0.757942	-0.0500342	0.450529	0.837726
Mann Whitney U	9	0.294885	0.00304929	0.442315	0.510503
Mann Whitney U	25	0.158844	0.00397556	0.442057	0.333572
Mann Whitney U	51	0.82195	-0.00696216	0.432189	0.88519
Mann Whitney U	20	0.828988	0.058638	0.424696	0.88519
Mann Whitney U	47	0.489326	0.193618	0.421614	0.625168
Mann Whitney U	38	0.881458	0.134445	0.420675	0.895675
Mann Whitney U	14	0.363728	0.047212	0.416455	0.525416
Mann Whitney U	23	0.1843	-0.0338801	0.411892	0.36284
Mann Whitney U	12	0.665085	0.0218144	0.394762	0.761824

## Sheet: 8.ICU Clinical
Test	Variable	Univariate P-value	Coefficient	AUC	Adjusted Pval
Mann Whitney U	IL-4	0.00196548	-0.13925	0.613069	0.0235858
Mann Whitney U	IL-12p70	0.0149395	-0.0930079	0.570443	0.0909887
Mann Whitney U	CD163	0.0466803	0.231763	0.566647	0.167009
Mann Whitney U	MCP-1	0.125106	0.222351	0.560595	0.250211
Mann Whitney U	D-Dimer	0.115195	-0.235266	0.558373	0.250211
Mann Whitney U	ICAM-1	0.0781639	0.178465	0.557083	0.210073
Mann Whitney U	IFN-Î³	0.122897	-0.142848	0.555926	0.250211
Mann Whitney U	VCAM1	0.0487108	0.194033	0.555119	0.167009
Mann Whitney U	IL-18	0.0151648	0.0848051	0.547057	0.0909887
Mann Whitney U	vWF	0.000221021	0.0846089	0.541468	0.00530451
Mann Whitney U	IL-6	0.756567	0.179786	0.539696	0.816853
Mann Whitney U	CRP	0.167015	-0.107899	0.536415	0.286312
Mann Whitney U	TNF-Î±	0.0787773	-0.0911624	0.529312	0.210073
Mann Whitney U	IL-1RA	0.141446	-0.0937273	0.528142	0.261131
Mann Whitney U	MIP-Alpha1	0.99351	-0.0741573	0.52039	0.99351
Mann Whitney U	IL-1Beta	0.033157	-0.0772595	0.512209	0.159154
Mann Whitney U	IL-2	0.193423	-0.049844	0.506124	0.309477
Mann Whitney U	IL-10	0.607082	-0.0197648	0.504008	0.728499
Mann Whitney U	TNF RII	0.40012	6.46098e-05	0.499061	0.564876
Mann Whitney U	TNF RI	0.222091	0.0560081	0.495985	0.333136
Mann Whitney U	S100B	0.729236	0.0196461	0.494332	0.816853
Mann Whitney U	CD40	0.572173	0.209959	0.491944	0.722745
Mann Whitney U	P-Selectin	0.495022	0.219495	0.488776	0.660029
Mann Whitney U	E-Selectin	0.782818	-0.00234306	0.452447	0.816853

## Sheet: 9.ICU Metadata
Test	Variable	Univariate P-value	Coefficient	AUC	Adjusted Pval
Chi-Squared	Neuro_disease	0.196081	-2.89037	0.540608	1
Chi-Squared	Respiratory	0.468515	-1.63974	0.533373	1
Chi-Squared	Hypertension	0.885722	-1.82894	0.513757	1
Chi-Squared	Renal_disease	0.964522	-30.8645	0.507209	1
Chi-Squared	Chronic_heart_disease	0.838435	-1.98413	0.48627	1
Chi-Squared	Immunosuppressed	1	-1.67398	0.472817	1
Chi-Squared	Liver_disease	0.934309	-1.60944	0.466521	1
Chi-Squared	Diabetes	0.997116	-1.79176	0.449775	1
Chi-Squared	CKD	1	-1.79176	0.446296	1
Chi-Squared	Malignancy	1	-1.88273	0.43131	1

## Sheet: 10.Mortality Peaks
Test	Peak	Univariate P-value	Coefficient	AUC	Adjusted Pval
Mann Whitney U	61	1.93286e-07	0.0279504	0.800278	1.2177e-05
Mann Whitney U	35	0.000385608	0.089867	0.795139	0.00330622
Mann Whitney U	62	4.59231e-06	0.0423836	0.79	9.64386e-05
Mann Whitney U	48	0.000417618	0.0916405	0.784583	0.00330622
Mann Whitney U	22	0.0915046	-0.14234	0.783611	0.189272
Mann Whitney U	38	0.0156987	-0.0458468	0.783472	0.0430008
Mann Whitney U	42	0.000599452	0.11889	0.783333	0.00405954
Mann Whitney U	44	0.00824708	0.038889	0.781111	0.0288648
Mann Whitney U	27	0.157815	0.0524298	0.779583	0.276176
Mann Whitney U	58	3.14091e-05	0.0209934	0.779444	0.000494694
Mann Whitney U	37	0.0141933	0.0726617	0.779444	0.0406446
Mann Whitney U	46	0.000323082	0.0139163	0.778611	0.00330622
Mann Whitney U	21b	0.372489	0.118946	0.778333	0.558733
Mann Whitney U	29	0.0133316	-0.0754953	0.777083	0.0404687
Mann Whitney U	11	0.00255733	-0.155984	0.776111	0.0107408
Mann Whitney U	21	0.130867	0.0950835	0.773611	0.240755
Mann Whitney U	8	0.474609	0.386789	0.773333	0.664452
Mann Whitney U	2	0.00157978	1.76578	0.771944	0.00829383
Mann Whitney U	59	0.0017472	-0.194982	0.771528	0.00846721
Mann Whitney U	7	0.530008	0.311488	0.769861	0.725881
Mann Whitney U	36	0.871239	-0.250076	0.769444	0.930306
Mann Whitney U	17	2.54252e-06	0.104112	0.769444	8.00895e-05
Mann Whitney U	47	0.247825	0.0481288	0.769028	0.421972
Mann Whitney U	49	0.668127	-0.0867453	0.768472	0.825334
Mann Whitney U	39	0.414477	0.111105	0.768194	0.594605
Mann Whitney U	33	0.632767	-0.0584774	0.767917	0.797286
Mann Whitney U	50	0.608007	0.041319	0.7675	0.781724
Mann Whitney U	14	0.294827	0.0659823	0.766389	0.464352
Mann Whitney U	15	0.41528	0.0842963	0.766111	0.594605
Mann Whitney U	30	0.574091	-0.0616656	0.765833	0.753494
Mann Whitney U	40	0.952441	-0.0941992	0.765833	0.967803
Mann Whitney U	28	0.714686	-0.0212557	0.765278	0.833801
Mann Whitney U	53	0.000419838	0.0920901	0.765139	0.00330622
Mann Whitney U	9	0.133753	0.219627	0.765	0.240755
Mann Whitney U	23	0.266679	0.0374283	0.764167	0.442127
Mann Whitney U	56	0.743154	-0.212072	0.764028	0.842024
Mann Whitney U	16	0.869029	-0.128951	0.763889	0.930306
Mann Whitney U	10	0.0134896	-0.00401286	0.76375	0.0404687
Mann Whitney U	60	0.0682069	-0.00346399	0.76375	0.155869
Mann Whitney U	4	0.573135	0.0326082	0.762917	0.753494
Mann Whitney U	52	0.0931338	-0.00359611	0.762917	0.189272
Mann Whitney U	54	0.00420834	0.104076	0.762778	0.0165704
Mann Whitney U	26	0.00638381	0.187755	0.762778	0.0236577
Mann Whitney U	3	0.00085721	-0.000592535	0.761806	0.00490947
Mann Whitney U	6	0.00254552	-0.00557125	0.761389	0.0107408
Mann Whitney U	43	0.748466	-0.134679	0.761111	0.842024
Mann Whitney U	1	0.0692752	0.0612582	0.760972	0.155869
Mann Whitney U	55	0.97593	-0.0668504	0.759444	0.97593
Mann Whitney U	41	0.705282	0.0729367	0.759444	0.833801
Mann Whitney U	13	0.0337917	0.238261	0.759444	0.0887033
Mann Whitney U	25	0.123863	0.189522	0.758611	0.236466
Mann Whitney U	12	0.288406	0.048132	0.758611	0.464352
Mann Whitney U	51	0.0463669	-0.0841166	0.756806	0.112351
Mann Whitney U	57	0.702158	-0.0346432	0.756111	0.833801
Mann Whitney U	34	0.944619	0.112776	0.755417	0.967803
Mann Whitney U	5	0.0844547	0.219798	0.75375	0.183471
Mann Whitney U	19	0.897828	0.229649	0.753472	0.94272
Mann Whitney U	24	0.000644371	0.0275246	0.753333	0.00405954
Mann Whitney U	32	0.321462	0.0191405	0.752778	0.493954
Mann Whitney U	18	0.0100001	0.157636	0.752222	0.0331582
Mann Whitney U	21a	0.11105	0.221662	0.748889	0.21863
Mann Whitney U	45	0.0442532	-0.0289601	0.748472	0.111518
Mann Whitney U	20	0.765543	0.0705598	0.747083	0.846127

[truncated: 3 more sheets: 11.Mortality Metadata, 12.Mortality Clinical, 13. Comparing Significance]
